# Supplementary material for: LC/MS Profiling and Gold Nanoparticle Formulation of Major Metabolites from Origanum majorana as Antibacterial and Antioxidant Potentialities
Source: Plants (Basel). 2022 Jul 18;11(14):1871. doi: 10.3390/plants11141871 (PMC9319600; doi:10.3390/plants11141871)
Supplement: Supplementary file 1 [file plants-11-01871-s001.zip]

Archive with 1 entries (1 files):
- plants-1746347-supplementary.pdf
